# Supplementary material for: Predicting Absolute Risk of Type 2 Diabetes Using Age and Waist Circumference Values in an Aboriginal Australian Community
Source: PLoS One. 2015 Apr 13;10(4):e0123788. doi: 10.1371/journal.pone.0123788 (PMC4395219; doi:10.1371/journal.pone.0123788)
Supplement: S1 Dataset — (CSV) [file pone.0123788.s001.csv]

sex1	age1	waist1	Diabetes	Persontime	_st	_d	_t	_t0
2	53	106	1	0.1204654	1	1	0.12046544	0
1	31	89	0	0.1779603	1	0	0.17796031	0
1	29	83	0	0.2518823	1	0	0.25188228	0
2	62	92	0	0.3422314	1	0	0.34223136	0
1	44	87	0	0.8377823	1	0	0.83778232	0
1	47	105	1	0.8596851	1	1	0.85968512	0
2	60	84	0	0.9117043	1	0	0.9117043	0
1	31	97	0	0.9582478	1	0	0.95824778	0
2	32	78	0	1.180014	1	0	1.1800137	0
2	52	82	0	1.21013	1	0	1.2101301	0
1	25	72	0	1.267625	1	0	1.2676249	0
1	39	87.5	0	1.390828	1	0	1.3908283	0
2	62	78	0	1.409993	1	0	1.4099932	0
1	21	81	0	1.418207	1	0	1.4182067	0
2	29	72	0	1.831622	1	0	1.8316221	0
2	51	84	0	1.894593	1	0	1.8945928	0
1	40	92	1	0.6625599	1	1	0.66255987	0
2	46	115	1	2.004107	1	1	2.0041068	0
2	32	103	1	2.042437	1	1	2.0424366	0
2	42	109	1	2.116359	1	1	2.1163588	0
1	21	72	0	2.2423	1	0	2.2422998	0
1	30	86	0	2.272416	1	0	2.2724161	0
2	44	87	0	2.327173	1	0	2.3271732	0
1	28	71.5	0	2.335387	1	0	2.3353868	0
1	33	89	1	2.436687	1	1	2.4366872	0
1	73	94	0	2.49692	1	0	2.4969199	0
2	50	93	0	2.576318	1	0	2.5763175	0
2	28	81	0	2.603696	1	0	2.6036961	0
2	67	94	1	2.617385	1	1	2.6173854	0
1	20	81	0	2.642026	1	0	2.6420259	0
1	33	86	0	2.882957	1	0	2.882957	0
1	21	91	0	2.965092	1	0	2.9650924	0
1	45	106	0	2.965092	1	0	2.9650924	0
2	38	115	1	2.976044	1	1	2.9760437	0
1	38	97	1	3.066393	1	1	3.0663929	0
2	57	84	0	3.140315	1	0	3.1403148	0
1	41	82	0	3.219712	1	0	3.2197125	0
1	59	126	1	3.266256	1	1	3.2662561	0
2	27	83	1	3.288159	1	1	3.2881589	0
1	67	96	0	3.323751	1	0	3.323751	0
2	25	99	1	3.45243	1	1	3.4524298	0
1	22	71	0	3.509925	1	0	3.5099247	0
1	36	105	1	3.52909	1	1	3.5290897	0
2	46	90	1	3.682409	1	1	3.6824093	0
2	33	83	1	3.863107	1	1	3.8631074	0
2	56	94	0	3.868583	1	0	3.8685832	0
2	30	119	1	4.010952	1	1	4.0109515	0
2	58	84	0	4.07666	1	0	4.0766597	0
2	63	93	0	4.180698	1	0	4.1806979	0
1	41	101	1	4.199863	1	1	4.199863	0
2	51	85	1	1.32512	1	1	1.3251197	0
2	29	67	1	4.323066	1	1	4.3230662	0
2	71	90	0	4.353183	1	0	4.3531828	0
2	66	102	1	4.416153	1	1	4.4161534	0
1	50	73	0	4.449008	1	0	4.4490075	0
2	34	80	0	4.503765	1	0	4.5037646	0
2	44	89	1	4.533881	1	1	4.5338807	0
1	51	86	1	4.599589	1	1	4.5995893	0
1	73	93	1	4.76386	1	1	4.7638602	0
1	28	80	0	4.783025	1	0	4.7830253	0
1	29	76	0	4.815879	1	0	4.8158793	0
2	57	84	0	4.933607	1	0	4.9336071	0
1	61	101	0	5.004791	1	0	5.0047913	0
1	44	98	0	5.275838	1	0	5.2758384	0
2	42	60	0	5.275838	1	0	5.2758384	0
1	55	81	0	5.360712	1	0	5.3607121	0
2	41	111	1	5.377139	1	1	5.3771391	0
2	30	104	1	5.50308	1	1	5.5030799	0
1	39	109	0	5.815195	1	0	5.8151951	0
2	49	109	1	5.919233	1	1	5.9192333	0
1	19	84	0	5.968515	1	0	5.9685149	0
2	42	121	1	5.976728	1	1	5.9767284	0
1	22	64	0	6.16564	1	0	6.1656399	0
1	32	94	0	6.171116	1	0	6.1711159	0
2	32	93	1	6.255989	1	1	6.2559891	0
1	31	85	1	6.340862	1	1	6.3408623	0
1	29	74.5	0	6.3436	1	0	6.3436003	0
2	30	108	1	6.505134	1	1	6.5051336	0
1	64	68	1	6.644764	1	1	6.6447639	0
2	25	94	1	6.787132	1	1	6.7871323	0
2	64	74	0	6.809035	1	0	6.8090348	0
2	27	107	1	6.839151	1	1	6.8391514	0
1	26	78	0	6.915811	1	0	6.9158111	0
1	35	98	0	7.019849	1	0	7.0198493	0
2	41	96	1	7.080082	1	1	7.0800819	0
1	32	102	1	7.170431	1	1	7.1704311	0
1	42	89	0	7.258042	1	0	7.2580423	0
1	19	112	0	7.268994	1	0	7.2689939	0
2	57	77	0	7.310061	1	0	7.3100615	0
2	45	117	1	7.334702	1	1	7.3347025	0
1	31	79	1	7.441478	1	1	7.4414783	0
2	64	89.5	0	7.488022	1	0	7.4880219	0
1	26	97	0	7.49076	1	0	7.4907598	0
1	39	100	1	7.619439	1	1	7.6194386	0
1	34	80	0	7.715263	1	0	7.7152634	0
1	41	90	1	7.718001	1	1	7.7180014	0
1	44	83	0	7.780972	1	0	7.780972	0
2	52	102	0	7.786448	1	0	7.7864475	0
1	44	74	0	7.852156	1	0	7.8521562	0
1	26	94	1	7.86037	1	1	7.8603697	0
2	37	97	1	8.071184	1	1	8.0711842	0
2	43	90	1	8.1013	1	1	8.1013002	0
1	39	84	0	8.188911	1	0	8.1889114	0
2	27	96	1	8.273785	1	1	8.2737846	0
2	36	78	1	8.29295	1	1	8.2929497	0
1	27	110	1	8.298426	1	1	8.2984257	0
2	52	97	1	8.342232	1	1	8.3422318	0
2	32	82	0	8.40794	1	0	8.4079399	0
2	61	97	0	8.416153	1	0	8.416153	0
2	35	116	1	8.44627	1	1	8.44627	0
2	57	75.5	1	8.599589	1	1	8.5995893	0
1	52	92	1	8.654346	1	1	8.6543465	0
1	28	97	1	8.698152	1	1	8.6981516	0
2	23	102	1	8.862423	1	1	8.8624229	0
2	32	122	1	9.040383	1	1	9.0403833	0
2	40	108	1	9.22382	1	1	9.2238197	0
1	26	83	1	9.24846	1	1	9.2484598	0
2	46	106	1	9.659138	1	1	9.6591377	0
1	31	86.4	1	9.705681	1	1	9.7056808	0
1	37	102	1	9.798768	1	1	9.798768	0
2	24	123	1	9.875428	1	1	9.8754282	0
2	34	97	1	9.963039	1	1	9.9630394	0
1	39	95	1	9.987679	1	1	9.9876795	0
2	26	102	1	10.08077	1	1	10.080767	0
1	55	102	1	1.587953	1	1	1.5879534	0
1	34	94	1	10.25599	1	1	10.255989	0
1	34	103	1	10.34086	1	1	10.340862	0
2	37	111	1	10.45585	1	1	10.455853	0
2	35	106	1	10.48597	1	1	10.485969	0
2	47	121	1	10.52977	1	1	10.529774	0
2	39	95	1	10.63655	1	1	10.63655	0
2	25	71	1	10.68036	1	1	10.680356	0
1	24	81	1	10.78987	1	1	10.78987	0
2	58	107	1	10.8282	1	1	10.828199	0
1	27	92	1	10.92402	1	1	10.924025	0
1	34	106	1	10.95414	1	1	10.954141	0
2	45	103	1	11.17591	1	1	11.175907	0
2	30	103	1	11.18686	1	1	11.186858	0
2	22	126	1	11.38672	1	1	11.386722	0
2	35	101	1	11.56194	1	1	11.561944	0
2	20	99	1	11.85763	1	1	11.857632	0
2	22	123	1	11.91786	1	1	11.917865	0
2	45	97	1	12.33949	1	1	12.339494	0
1	54	87	1	12.35044	1	1	12.350445	0
1	37	91	1	12.3614	1	1	12.361396	0
1	42	97	1	12.42984	1	1	12.429843	0
2	48	101	1	12.43258	1	1	12.43258	0
2	20	89	1	12.44353	1	1	12.443532	0
2	47	88	1	12.60507	1	1	12.605065	0
2	43	98	1	12.64066	1	1	12.640657	0
1	21	93	1	12.77481	1	1	12.774812	0
2	52	94	1	12.7885	1	1	12.788501	0
2	63	98	1	12.79398	1	1	12.793977	0
1	30	71	1	12.99932	1	1	12.999315	0
2	28	99	1	13.06776	1	1	13.067761	0
2	42	116	1	13.25941	1	1	13.259412	0
2	20	74	0	13.39904	1	0	13.399042	0
1	27	78	1	13.42094	1	1	13.420944	0
2	43	74	0	13.53593	1	0	13.535934	0
2	41	77	0	13.64545	1	0	13.645449	0
2	40	100	0	13.64545	1	0	13.645449	0
2	22	80	0	13.64545	1	0	13.645449	0
1	32	94	0	13.64819	1	0	13.648186	0
2	21	67	0	13.64819	1	0	13.648186	0
2	49	104	0	13.64819	1	0	13.648186	0
1	37	94	0	13.65092	1	0	13.650924	0
2	19	70	0	13.65092	1	0	13.650924	0
2	31	85	0	13.65092	1	0	13.650924	0
1	61	105	0	13.65092	1	0	13.650924	0
1	25	101	0	13.65092	1	0	13.650924	0
1	53	87	0	13.65092	1	0	13.650924	0
2	19	93	0	13.65092	1	0	13.650924	0
1	18	70	0	13.72211	1	0	13.722108	0
2	24	96	0	13.72211	1	0	13.722108	0
2	22	89.5	0	13.72485	1	0	13.724846	0
1	29	123.5	0	13.72485	1	0	13.724846	0
2	21	86	0	13.72485	1	0	13.724846	0
1	24	78	0	13.72485	1	0	13.724846	0
2	32	85	0	13.72758	1	0	13.727584	0
1	54	92	0	13.72758	1	0	13.727584	0
2	36	123	0	13.72758	1	0	13.727584	0
2	33	69	1	13.73032	1	1	13.730322	0
2	30	66	0	13.74127	1	0	13.741273	0
2	39	99	0	13.7796	1	0	13.779603	0
2	63	95	0	13.7796	1	0	13.779603	0
2	27	78	0	13.7796	1	0	13.779603	0
2	32	100	0	13.7796	1	0	13.779603	0
2	55	78	0	13.7796	1	0	13.779603	0
2	22	86	0	13.78508	1	0	13.785079	0
1	41	86	0	13.78508	1	0	13.785079	0
2	46	94	0	13.78508	1	0	13.785079	0
1	44	102	0	13.78508	1	0	13.785079	0
1	50	99	0	13.78782	1	0	13.787817	0
1	24	94	0	13.83984	1	0	13.839836	0
1	23	86	0	13.83984	1	0	13.839836	0
2	31	76	0	13.83984	1	0	13.839836	0
1	27	79	0	13.9384	1	0	13.938398	0
2	33	66	0	13.97125	1	0	13.971252	0
2	48	122	0	14.01232	1	0	14.012321	0
1	50	107	1	14.05613	1	1	14.056126	0
2	30	79	1	14.1629	1	1	14.162902	0
2	33	106	0	14.22313	1	0	14.223135	0
1	33	117	0	14.31896	1	0	14.318959	0
1	21	89	0	14.57084	1	0	14.570842	0
2	37	96	1	14.60096	1	1	14.600958	0
2	18	73	1	14.68583	1	1	14.685832	0
1	25	92	0	14.78166	1	0	14.781656	0
2	21	66	0	14.78166	1	0	14.781656	0
2	31	95	1	14.78987	1	1	14.78987	0
1	31	80	0	14.91307	1	0	14.913074	0
2	26	108	0	14.91307	1	0	14.913074	0
1	33	108	0	15.04449	1	0	15.04449	0
2	33	88	1	15.06913	1	1	15.069131	0
2	72	85	0	15.07187	1	0	15.071869	0
2	23	112	1	15.09925	1	1	15.099247	0
2	32	100	0	15.10746	1	0	15.107461	0
1	36	85	0	15.14032	1	0	15.140315	0
2	54	104	0	15.19781	1	0	15.19781	0
1	18	70	0	15.21697	1	0	15.216974	0
1	28	73	0	15.26078	1	0	15.26078	0
2	42	104	0	15.30185	1	0	15.301848	0
1	28	106	0	15.3128	1	0	15.312799	0
1	31	89	0	15.35934	1	0	15.359343	0
2	24	78	0	15.37577	1	0	15.37577	0
1	23	113	0	15.52909	1	0	15.52909	0
2	36	91	0	15.54825	1	0	15.548255	0
2	21	71	0	15.63587	1	0	15.635866	0
2	46	100	0	15.63587	1	0	15.635866	0
1	25	79	0	15.66051	1	0	15.660506	0
1	50	92	0	15.67967	1	0	15.679671	0
1	49	100	0	15.68241	1	0	15.682409	0
2	54	104	0	15.69336	1	0	15.69336	0
1	50	103	0	15.69884	1	0	15.698836	0
1	62	94	0	15.69884	1	0	15.698836	0
2	24	82	0	15.69884	1	0	15.698836	0
2	29	67	0	15.718	1	0	15.718001	0
2	36	94	0	15.77002	1	0	15.77002	0
2	39	81	0	15.77002	1	0	15.77002	0
2	48	68	0	15.79466	1	0	15.794662	0
1	41	93	0	15.81109	1	0	15.811089	0
1	24	72	0	15.81109	1	0	15.811089	0
2	24	72	0	15.81383	1	0	15.813827	0
1	30	70.5	1	15.8412	1	1	15.841205	0
1	37	82	0	15.84942	1	0	15.849419	0
2	23	88	0	15.84942	1	0	15.849419	0
2	39	90	1	15.86585	1	1	15.865846	0
2	37	102	0	15.88501	1	0	15.885011	0
2	32	91	0	15.92334	1	0	15.92334	0
1	31	89	0	15.92334	1	0	15.92334	0
2	21	103	1	15.92608	1	1	15.926078	0
1	37	120	0	15.9425	1	0	15.942505	0
2	32	86	0	15.94798	1	0	15.947981	0
2	22	83	0	15.94798	1	0	15.947981	0
2	62	102	0	15.96715	1	0	15.967146	0
1	30	86	0	15.98357	1	0	15.983573	0
1	28	77	0	15.98631	1	0	15.986311	0
1	42	97	0	15.98631	1	0	15.986311	0
1	36	101	0	15.99179	1	0	15.991786	0
2	26	89	0	16.01917	1	0	16.019165	0
2	21	72	0	16.02464	1	0	16.024641	0
2	35	82	0	16.02464	1	0	16.024641	0
1	40	105	0	16.04107	1	0	16.041067	0
2	47	103	0	16.04381	1	0	16.043806	0
2	35	105	0	16.1013	1	0	16.101301	0
1	64	102	0	16.1013	1	0	16.101301	0
1	25	95	0	16.1013	1	0	16.101301	0
1	29	91	0	16.10404	1	0	16.104038	0
1	24	104	0	16.11773	1	0	16.117727	0
1	32	82	0	16.13689	1	0	16.136892	0
1	23	77	0	16.13963	1	0	16.139631	0
2	28	77	0	16.16153	1	0	16.161533	0
1	28	87	0	16.23819	1	0	16.238194	0
1	25	82	0	16.2601	1	0	16.260096	0
2	29	76	0	16.29569	1	0	16.295689	0
2	35	92	0	16.33676	1	0	16.336756	0
2	30	107	0	16.35044	1	0	16.350445	0
2	21	86	0	16.4846	1	0	16.4846	0
2	18	70	0	16.5065	1	0	16.506502	0
2	25	85	0	16.5065	1	0	16.506502	0
2	38	92	1	16.53114	1	1	16.531143	0
2	44	103	0	16.5421	1	0	16.542095	0
2	34	102	1	16.60233	1	1	16.602327	0
2	26	81	0	16.65982	1	0	16.659822	0
2	26	72	0	16.73648	1	0	16.736483	0
2	23	85	0	16.73648	1	0	16.736483	0
1	35	78	0	16.77207	1	0	16.772074	0
2	25	83	0	16.77207	1	0	16.772074	0
2	36	100	0	16.77207	1	0	16.772074	0
2	19	72	0	16.77207	1	0	16.772074	0
2	43	98	0	16.77207	1	0	16.772074	0
2	27	69	0	16.77207	1	0	16.772074	0
2	20	86	0	16.77207	1	0	16.772074	0
2	37	105	0	16.77207	1	0	16.772074	0
2	57	81	0	16.77207	1	0	16.772074	0
2	43	92	0	16.77207	1	0	16.772074	0
1	27	91	0	16.77207	1	0	16.772074	0
1	64	104	0	16.77207	1	0	16.772074	0
1	42	98.5	0	16.77207	1	0	16.772074	0
2	24	87	0	16.77207	1	0	16.772074	0
2	54	96	0	16.77207	1	0	16.772074	0
2	44	108	0	16.77207	1	0	16.772074	0
2	49	135	0	16.77207	1	0	16.772074	0
2	28	86	0	16.77207	1	0	16.772074	0
1	26	77	0	16.77207	1	0	16.772074	0
2	34	74	0	16.77207	1	0	16.772074	0
2	26	71	0	16.77207	1	0	16.772074	0
1	53	103	0	16.77207	1	0	16.772074	0
2	61	88	0	16.77207	1	0	16.772074	0
2	53	94	0	16.77481	1	0	16.774813	0
2	35	108	0	16.77481	1	0	16.774813	0
2	39	117	0	16.77481	1	0	16.774813	0
1	32	74	0	16.77481	1	0	16.774813	0
1	43	75	0	16.77481	1	0	16.774813	0
1	44	80	0	16.77481	1	0	16.774813	0
2	33	72	0	16.93908	1	0	16.939083	0
1	24	71	0	17.05407	1	0	17.054073	0
2	49	81	0	17.09514	1	0	17.09514	0
2	49	97	0	17.09788	1	0	17.097878	0
2	37	75	0	17.28679	1	0	17.286789	0
2	64	88	0	17.28679	1	0	17.286789	0
2	32	75	0	17.28679	1	0	17.286789	0
2	33	101	0	17.28679	1	0	17.286789	0
1	46	82	0	17.28679	1	0	17.286789	0
1	31	90	0	17.28679	1	0	17.286789	0
1	24	82	0	17.28679	1	0	17.286789	0
1	26	100	0	17.28679	1	0	17.286789	0
2	28	70	0	17.28679	1	0	17.286789	0
1	27	88	0	17.32238	1	0	17.322382	0
1	23	63	0	17.32238	1	0	17.322382	0
1	36	91	0	17.32512	1	0	17.325119	0
1	19	97	0	17.32512	1	0	17.325119	0
1	18	65	0	17.45927	1	0	17.459274	0
1	18	77	0	17.45927	1	0	17.459274	0
1	22	76	0	17.45927	1	0	17.459274	0
1	23	77	0	17.45927	1	0	17.459274	0
1	34	85	0	17.45927	1	0	17.459274	0
1	27	80	0	17.45927	1	0	17.459274	0
1	18	72	0	17.45927	1	0	17.459274	0
1	22	77	0	17.46201	1	0	17.462013	0
1	24	74	0	17.46201	1	0	17.462013	0
1	19	74	0	17.46201	1	0	17.462013	0
1	20	87	0	17.46201	1	0	17.462013	0
1	21	92	0	17.46201	1	0	17.462013	0
1	21	78	0	17.46201	1	0	17.462013	0
1	22	65	0	17.4976	1	0	17.497604	0
1	30	104	0	17.4976	1	0	17.497604	0
2	30	89	0	17.4976	1	0	17.497604	0
1	29	82	0	17.50034	1	0	17.500341	0
1	21	64	0	17.50034	1	0	17.500341	0
1	25	74	0	17.50034	1	0	17.500341	0
1	21	81	0	17.50034	1	0	17.500341	0
1	29	85	0	17.50034	1	0	17.500341	0
1	31	82	0	17.50308	1	0	17.50308	0
1	18	70	0	17.50308	1	0	17.50308	0
1	18	72	0	17.50308	1	0	17.50308	0
1	23	74	0	17.53867	1	0	17.538671	0
1	20	72	0	17.53867	1	0	17.538671	0
1	21	64	0	17.53867	1	0	17.538671	0
1	25	68	0	17.53867	1	0	17.538671	0
1	21	73	0	17.53867	1	0	17.538671	0
1	23	79	0	17.53867	1	0	17.538671	0
1	18	70	0	17.53867	1	0	17.538671	0
1	20	74	0	17.54141	1	0	17.54141	0
1	24	71	0	17.54141	1	0	17.54141	0
1	48	86	0	17.54415	1	0	17.544147	0
2	47	84	0	17.61533	1	0	17.615332	0
2	21	83	0	17.61533	1	0	17.615332	0
2	20	96	0	17.61533	1	0	17.615332	0
1	36	80	0	17.61807	1	0	17.618071	0
2	43	82.6	0	17.64819	1	0	17.648186	0
2	29	100	0	17.64819	1	0	17.648186	0
2	66	88	0	17.64819	1	0	17.648186	0
2	42	90	0	17.64819	1	0	17.648186	0
1	21	73	0	17.64819	1	0	17.648186	0
1	35	89	1	17.67283	1	1	17.672827	0
1	38	83	0	17.69199	1	0	17.691992	0
2	33	80	0	17.69473	1	0	17.694729	0
1	23	83	0	17.76318	1	0	17.763176	0
1	31	83	0	17.76591	1	0	17.765913	0
2	57	99	0	18.01506	1	0	18.015059	0
1	25	84	0	18.05339	1	0	18.053389	0
1	26	73	0	18.05339	1	0	18.053389	0
2	30	66	0	18.05339	1	0	18.053389	0
1	54	101	0	18.05339	1	0	18.053389	0
1	48	94	0	18.05339	1	0	18.053389	0
1	32	89	0	18.05339	1	0	18.053389	0
1	31	100	0	18.05613	1	0	18.056126	0
2	36	85	0	18.05613	1	0	18.056126	0
1	32	131	0	18.05613	1	0	18.056126	0
1	37	100	0	18.05613	1	0	18.056126	0
1	25	82	0	18.05613	1	0	18.056126	0
2	19	65	0	18.05613	1	0	18.056126	0
1	45	92	0	18.05613	1	0	18.056126	0
1	23	70	0	18.05886	1	0	18.058865	0
2	33	70	0	18.05886	1	0	18.058865	0
1	31	89	0	18.05886	1	0	18.058865	0
1	32	82	0	18.05886	1	0	18.058865	0
1	29	104	0	18.05886	1	0	18.058865	0
1	33	126	0	18.05886	1	0	18.058865	0
2	39	105	0	18.06981	1	0	18.069815	0
2	27	92	0	18.07255	1	0	18.072554	0
1	22	105	0	18.07255	1	0	18.072554	0
2	22	79	0	18.07255	1	0	18.072554	0
1	24	86	0	18.07255	1	0	18.072554	0
1	26	81	0	18.07255	1	0	18.072554	0
1	22	74	0	18.11088	1	0	18.110884	0
2	38	99	0	18.11088	1	0	18.110884	0
1	30	74	0	18.11088	1	0	18.110884	0
1	20	73	0	18.11088	1	0	18.110884	0
2	22	78	0	18.11636	1	0	18.116358	0
2	19	73	0	18.13005	1	0	18.130049	0
2	24	88	0	18.13005	1	0	18.130049	0
1	35	73	0	18.13005	1	0	18.130049	0
2	45	87	0	18.13005	1	0	18.130049	0
2	38	72	0	18.13005	1	0	18.130049	0
2	27	89	0	18.13005	1	0	18.130049	0
2	35	92	0	18.13005	1	0	18.130049	0
1	31	93	0	18.13279	1	0	18.132786	0
1	24	75	0	18.13279	1	0	18.132786	0
2	29	107	0	18.13279	1	0	18.132786	0
1	28	80	0	18.13552	1	0	18.135523	0
1	42	108	0	18.13552	1	0	18.135523	0
1	19	94	0	18.13552	1	0	18.135523	0
1	41	81	0	18.141	1	0	18.140999	0
2	39	73	0	18.18207	1	0	18.182068	0
2	25	92	0	18.18207	1	0	18.182068	0
2	29	92	0	18.18207	1	0	18.182068	0
2	66	76	0	18.18207	1	0	18.182068	0
1	57	88	0	18.18207	1	0	18.182068	0
2	48	71	0	18.18207	1	0	18.182068	0
2	33	102	0	18.18207	1	0	18.182068	0
2	46	73	0	18.18207	1	0	18.182068	0
1	42	81	0	18.18207	1	0	18.182068	0
2	51	79	0	18.18207	1	0	18.182068	0
2	40	92	0	18.18207	1	0	18.182068	0
1	40	94	0	18.18207	1	0	18.182068	0
2	52	76	0	18.18207	1	0	18.182068	0
1	51	109	0	18.18207	1	0	18.182068	0
1	40	96	0	18.18207	1	0	18.182068	0
1	44	93	0	18.18207	1	0	18.182068	0
2	32	63	0	18.18207	1	0	18.182068	0
1	30	76	0	18.18207	1	0	18.182068	0
1	25	81	0	18.18207	1	0	18.182068	0
2	18	83	0	18.19028	1	0	18.190281	0
2	42	86	0	18.19028	1	0	18.190281	0
2	19	66	0	18.19028	1	0	18.190281	0
1	32	116	0	18.19028	1	0	18.190281	0
2	22	86	0	18.19028	1	0	18.190281	0
1	27	89	0	18.20397	1	0	18.20397	0
1	24	66	0	18.20397	1	0	18.20397	0
1	28	82	0	18.20397	1	0	18.20397	0
2	18	93	0	18.20397	1	0	18.20397	0
2	24	65	0	18.20397	1	0	18.20397	0
2	21	103	0	18.20397	1	0	18.20397	0
1	23	80	0	18.20397	1	0	18.20397	0
1	23	80	0	18.20671	1	0	18.206707	0
1	23	72	0	18.20671	1	0	18.206707	0
1	28	89	0	18.20671	1	0	18.206707	0
1	23	84	0	18.20671	1	0	18.206707	0
2	30	107	0	18.26147	1	0	18.261465	0
2	25	73	0	18.26147	1	0	18.261465	0
2	43	74	0	18.26147	1	0	18.261465	0
1	24	78	0	18.2642	1	0	18.264202	0
1	36	86	0	18.2642	1	0	18.264202	0
1	24	76	0	18.26694	1	0	18.266941	0
1	41	96	0	18.28337	1	0	18.283367	0
1	28	79	0	18.28337	1	0	18.283367	0
2	25	72	0	18.28337	1	0	18.283367	0
1	30	72	0	18.31896	1	0	18.31896	0
1	27	94	0	18.31896	1	0	18.31896	0
2	29	66	0	18.31896	1	0	18.31896	0
2	42	85	0	18.31896	1	0	18.31896	0
2	25	92	0	18.31896	1	0	18.31896	0
1	23	86	0	18.3217	1	0	18.321697	0
2	57	94	0	18.47502	1	0	18.475018	0
2	21	75	0	18.47502	1	0	18.475018	0
2	35	84	0	18.47775	1	0	18.477755	0
1	23	78	0	18.47775	1	0	18.477755	0
2	50	85	0	18.47775	1	0	18.477755	0
1	21	93	0	18.47775	1	0	18.477755	0
1	35	68	0	18.48323	1	0	18.483231	0
1	39	82	0	18.48323	1	0	18.483231	0
1	36	97	0	18.48323	1	0	18.483231	0
2	19	75	0	18.48323	1	0	18.483231	0
2	26	98	0	18.49692	1	0	18.49692	0
2	20	76	0	18.49692	1	0	18.49692	0
1	36	104	0	18.49692	1	0	18.49692	0
1	21	85	0	18.49692	1	0	18.49692	0
2	34	80	0	18.49692	1	0	18.49692	0
1	46	82	0	18.51335	1	0	18.513348	0
1	30	84	0	18.51335	1	0	18.513348	0
2	18	78	0	18.51335	1	0	18.513348	0
2	22	68	0	18.51335	1	0	18.513348	0
2	20	83	0	18.54073	1	0	18.540726	0
2	31	91	0	18.55441	1	0	18.554415	0
1	41	79	0	18.55441	1	0	18.554415	0
2	28	120	0	18.55441	1	0	18.554415	0
2	34	79	0	18.55441	1	0	18.554415	0
2	24	85	0	18.55441	1	0	18.554415	0
1	27	81	0	18.55441	1	0	18.554415	0
1	19	67	0	18.55441	1	0	18.554415	0
1	28	78	0	18.55441	1	0	18.554415	0
2	26	75	0	18.55441	1	0	18.554415	0
2	29	103	0	18.55441	1	0	18.554415	0
2	30	99	0	18.55441	1	0	18.554415	0
2	18	80	0	18.55441	1	0	18.554415	0
1	25	75	0	18.55441	1	0	18.554415	0
2	31	102	0	18.55441	1	0	18.554415	0
2	21	76	0	18.55441	1	0	18.554415	0
2	21	87	0	18.55441	1	0	18.554415	0
2	21	76	0	18.55441	1	0	18.554415	0
1	21	69	0	18.55441	1	0	18.554415	0
1	24	83	0	18.55441	1	0	18.554415	0
1	29	73	0	18.55441	1	0	18.554415	0
1	54	98	0	18.55441	1	0	18.554415	0
1	50	74	0	18.55441	1	0	18.554415	0
1	33	84	0	18.55441	1	0	18.554415	0
2	35	70	0	18.55441	1	0	18.554415	0
2	33	92	0	18.55441	1	0	18.554415	0
2	32	82	0	18.55441	1	0	18.554415	0
2	22	81	0	18.55441	1	0	18.554415	0
1	42	87	0	18.55441	1	0	18.554415	0
1	24	92	0	18.55441	1	0	18.554415	0
1	39	70	0	18.55441	1	0	18.554415	0
2	34	66	0	18.55441	1	0	18.554415	0
2	20	80	0	18.55441	1	0	18.554415	0
1	27	70	0	18.55441	1	0	18.554415	0
2	28	86	0	18.55441	1	0	18.554415	0
1	30	107	0	18.55441	1	0	18.554415	0
1	30	80	0	18.55441	1	0	18.554415	0
1	31	81	0	18.55441	1	0	18.554415	0
2	23	70	0	18.55441	1	0	18.554415	0
2	28	95	0	18.55441	1	0	18.554415	0
1	31	81	0	18.55441	1	0	18.554415	0
1	32	76	0	18.55715	1	0	18.557152	0
2	21	93	0	18.55715	1	0	18.557152	0
1	29	73.8	0	18.55715	1	0	18.557152	0
2	21	95	0	18.55715	1	0	18.557152	0
1	34	84	0	18.55715	1	0	18.557152	0
1	19	84	0	18.55715	1	0	18.557152	0
2	24	93	0	18.55715	1	0	18.557152	0
1	26	79	0	18.55715	1	0	18.557152	0
1	21	73	0	18.55715	1	0	18.557152	0
1	37	86	0	18.55715	1	0	18.557152	0
2	20	102	0	18.55715	1	0	18.557152	0
1	24	71	0	18.55715	1	0	18.557152	0
2	23	86	0	18.55715	1	0	18.557152	0
2	27	95	0	18.55715	1	0	18.557152	0
1	29	93	0	18.55715	1	0	18.557152	0
1	23	106	0	18.55715	1	0	18.557152	0
1	22	66	0	18.55715	1	0	18.557152	0
2	24	73	0	18.55715	1	0	18.557152	0
2	26	91	0	18.55715	1	0	18.557152	0
1	35	69	0	18.55715	1	0	18.557152	0
2	19	79	0	18.55715	1	0	18.557152	0
1	20	85	0	18.55715	1	0	18.557152	0
2	23	80	0	18.55715	1	0	18.557152	0
1	19	71	0	18.55715	1	0	18.557152	0
1	21	69	0	18.55715	1	0	18.557152	0
2	20	99	0	18.55715	1	0	18.557152	0
2	21	105	0	18.55715	1	0	18.557152	0
1	38	84	0	18.55715	1	0	18.557152	0
1	26	108	0	18.55715	1	0	18.557152	0
2	23	100	0	18.55715	1	0	18.557152	0
1	26	104	0	18.55715	1	0	18.557152	0
2	22	87	0	18.55715	1	0	18.557152	0
2	25	84	0	18.55715	1	0	18.557152	0
1	26	74	0	18.55715	1	0	18.557152	0
2	19	69	0	18.57084	1	0	18.570843	0
1	22	99	0	18.57084	1	0	18.570843	0
2	22	121	0	18.57084	1	0	18.570843	0
2	62	131	0	18.57084	1	0	18.570843	0
1	32	104	0	18.57084	1	0	18.570843	0
1	31	85	0	18.57084	1	0	18.570843	0
1	26	94	0	18.59548	1	0	18.595482	0
1	34	106	0	18.59548	1	0	18.595482	0
1	25	91	0	18.59548	1	0	18.595482	0
1	25	73	0	18.59548	1	0	18.595482	0
2	21	88	0	18.59822	1	0	18.598221	0
2	24	73	0	18.59822	1	0	18.598221	0
2	34	78	0	18.60643	1	0	18.606434	0
2	23	102	0	18.60917	1	0	18.609171	0
1	23	67	0	18.60917	1	0	18.609171	0
2	22	100	0	18.60917	1	0	18.609171	0
2	18	75	0	18.60917	1	0	18.609171	0
2	33	117	0	18.60917	1	0	18.609171	0
2	31	88	1	18.67214	1	1	18.672142	0
1	29	88	0	19.49076	1	0	19.490759	0
1	23	73	0	19.49076	1	0	19.490759	0
1	37	105	0	19.49076	1	0	19.490759	0
2	29	107	0	19.4935	1	0	19.493498	0
2	55	106	0	19.4935	1	0	19.493498	0
1	25	66	0	19.4935	1	0	19.493498	0
2	62	94	0	19.4935	1	0	19.493498	0
2	18	66	0	19.49623	1	0	19.496235	0
2	43	88	0	19.49623	1	0	19.496235	0
2	44	82	0	19.49623	1	0	19.496235	0
1	24	68	0	19.49623	1	0	19.496235	0
1	20	76	0	19.50992	1	0	19.509924	0
1	23	92	0	19.50992	1	0	19.509924	0
1	33	72	0	19.51266	1	0	19.512663	0
1	39	91	0	19.51266	1	0	19.512663	0
1	21	75	0	19.51266	1	0	19.512663	0
2	19	86	0	19.51266	1	0	19.512663	0
1	23	83	0	19.52909	1	0	19.529089	0
1	31	89	0	19.52909	1	0	19.529089	0
1	27	99	0	19.52909	1	0	19.529089	0
1	31	74	0	19.52909	1	0	19.529089	0
1	22	72	0	19.52909	1	0	19.529089	0
2	20	71	0	19.53183	1	0	19.531828	0
2	22	74	0	19.53183	1	0	19.531828	0
1	27	76	0	19.53183	1	0	19.531828	0
1	53	90	0	19.53183	1	0	19.531828	0
2	25	82	0	19.53183	1	0	19.531828	0
2	29	111	0	19.53183	1	0	19.531828	0
2	50	89	0	19.53183	1	0	19.531828	0
1	33	75	0	19.53183	1	0	19.531828	0
1	24	70	0	19.53456	1	0	19.534565	0
2	21	66	0	19.53456	1	0	19.534565	0
2	21	81	0	19.53456	1	0	19.534565	0
2	26	69	0	19.53456	1	0	19.534565	0
2	22	72	0	19.53456	1	0	19.534565	0
1	19	67	0	19.5373	1	0	19.537304	0
2	28	63	0	19.5373	1	0	19.537304	0
1	46	96	0	19.54825	1	0	19.548254	0
1	28	86	0	19.54825	1	0	19.548254	0
2	34	96	0	19.54825	1	0	19.548254	0
1	23	79	0	19.54825	1	0	19.548254	0
2	20	60	0	19.54825	1	0	19.548254	0
2	40	87	0	19.55099	1	0	19.550993	0
2	59	101	0	19.55099	1	0	19.550993	0
1	20	91	0	19.55373	1	0	19.55373	0
2	21	65	0	19.55373	1	0	19.55373	0
1	19	76	0	19.55373	1	0	19.55373	0
1	42	85	0	19.55647	1	0	19.556469	0
2	35	112	0	19.55647	1	0	19.556469	0
1	26	89	0	19.56742	1	0	19.567419	0
2	20	76	0	19.56742	1	0	19.567419	0
1	22	71	0	19.56742	1	0	19.567419	0
1	20	78	0	19.56742	1	0	19.567419	0
2	21	88	0	19.56742	1	0	19.567419	0
1	23	84	0	19.56742	1	0	19.567419	0
2	42	83	0	19.56742	1	0	19.567419	0
2	18	80	0	19.56742	1	0	19.567419	0
1	27	83	0	19.57016	1	0	19.570158	0
1	28	104	0	19.57016	1	0	19.570158	0
1	22	71	0	19.57016	1	0	19.570158	0
1	37	94	0	19.5729	1	0	19.572895	0
2	31	106	0	19.5729	1	0	19.572895	0
1	20	71	0	19.5729	1	0	19.572895	0
1	46	92	0	19.5729	1	0	19.572895	0
1	23	96	0	19.57563	1	0	19.575634	0
1	19	76	0	19.57563	1	0	19.575634	0
1	25	89	0	19.58932	1	0	19.589323	0
1	27	89	0	19.58932	1	0	19.589323	0
1	27	78	0	19.58932	1	0	19.589323	0
1	37	91	0	19.58932	1	0	19.589323	0
2	27	111	0	19.59206	1	0	19.59206	0
2	39	74	0	19.59206	1	0	19.59206	0
2	69	88	0	19.59206	1	0	19.59206	0
2	41	68	0	19.59206	1	0	19.59206	0
1	29	76	0	19.61944	1	0	19.619438	0
1	24	81	0	19.66324	1	0	19.663244	0
1	19	91	0	19.66324	1	0	19.663244	0
2	37	83	0	19.66872	1	0	19.66872	0
2	65	102	0	19.66872	1	0	19.66872	0
1	30	78	0	19.66872	1	0	19.66872	0
1	66	78	0	19.66872	1	0	19.66872	0
1	43	81	0	19.66872	1	0	19.66872	0
1	38	79	0	19.66872	1	0	19.66872	0
1	38	95	0	19.66872	1	0	19.66872	0
1	47	98	0	19.66872	1	0	19.66872	0
2	61	73	0	19.66872	1	0	19.66872	0
2	54	98	0	19.66872	1	0	19.66872	0
1	19	72	0	19.66872	1	0	19.66872	0
1	37	89	0	19.66872	1	0	19.66872	0
1	49	103	0	19.66872	1	0	19.66872	0
2	30	88	0	19.66872	1	0	19.66872	0
1	34	83	0	19.66872	1	0	19.66872	0
2	27	98	0	19.67146	1	0	19.671457	0
1	32	73	0	19.67146	1	0	19.671457	0
2	34	103	0	19.67146	1	0	19.671457	0
2	33	94	0	19.67146	1	0	19.671457	0
1	19	98	0	19.67146	1	0	19.671457	0
2	19	80	0	19.67146	1	0	19.671457	0
2	20	72	0	19.67146	1	0	19.671457	0
2	26	107	0	19.67146	1	0	19.671457	0
1	64	108	0	19.67146	1	0	19.671457	0
2	58	89	0	19.67146	1	0	19.671457	0
2	26	100	0	19.67146	1	0	19.671457	0
2	20	99	0	19.67146	1	0	19.671457	0
2	40	112	0	19.67146	1	0	19.671457	0
2	35	84	0	19.67146	1	0	19.671457	0
2	59	120	0	19.67146	1	0	19.671457	0
2	40	99	0	19.67146	1	0	19.671457	0
2	39	107.5	0	19.67146	1	0	19.671457	0
1	27	76	0	19.68241	1	0	19.682409	0
1	21	83	0	19.68241	1	0	19.682409	0
1	38	87	0	19.68515	1	0	19.685146	0
1	48	88	0	19.68515	1	0	19.685146	0
1	26	77	0	19.68515	1	0	19.685146	0
1	35	91	0	19.69062	1	0	19.690622	0
1	26	76	0	19.69062	1	0	19.690622	0
1	37	79	0	19.69062	1	0	19.690622	0
1	26	84	0	19.69062	1	0	19.690622	0
1	31	90	0	19.69062	1	0	19.690622	0
1	25	70.5	0	19.69884	1	0	19.698837	0
1	34	80	0	19.69884	1	0	19.698837	0
1	35	76	0	19.69884	1	0	19.698837	0
1	35	89.5	0	19.70157	1	0	19.701574	0
1	38	64	0	19.70157	1	0	19.701574	0
1	46	83	0	19.70431	1	0	19.704311	0
2	40	77.5	0	19.70431	1	0	19.704311	0
2	28	69	0	19.72074	1	0	19.720739	0
2	40	78	0	19.72074	1	0	19.720739	0
2	33	92	0	19.72074	1	0	19.720739	0
2	25	80	0	19.72348	1	0	19.723476	0
1	22	74	0	19.72348	1	0	19.723476	0
1	37	86	0	19.72622	1	0	19.726215	0
2	37	84	0	19.73717	1	0	19.737165	0
2	28	104	0	19.73717	1	0	19.737165	0
1	27	70	0	19.73717	1	0	19.737165	0
2	22	64.5	0	19.73717	1	0	19.737165	0
1	32	73	0	19.73717	1	0	19.737165	0
2	28	91	0	19.73717	1	0	19.737165	0
1	33	79	0	19.73717	1	0	19.737165	0
2	32	90	0	19.73717	1	0	19.737165	0
1	37	96	0	19.73717	1	0	19.737165	0
2	25	71.5	0	19.73717	1	0	19.737165	0
2	19	62.5	0	19.73717	1	0	19.737165	0
2	40	74	0	19.73717	1	0	19.737165	0
1	36	82	0	19.73717	1	0	19.737165	0
2	26	73	0	19.73717	1	0	19.737165	0
1	25	94	0	19.7399	1	0	19.739904	0
1	31	85	0	19.7399	1	0	19.739904	0
2	22	69	0	19.7399	1	0	19.739904	0
1	43	94.5	0	19.7399	1	0	19.739904	0
2	47	98	0	19.7399	1	0	19.739904	0
1	23	95	0	19.7399	1	0	19.739904	0
1	25	82	0	19.7399	1	0	19.739904	0
1	27	102	0	19.7399	1	0	19.739904	0
1	34	73	0	19.7399	1	0	19.739904	0
1	22	76	0	19.7399	1	0	19.739904	0
2	28	86	0	19.7399	1	0	19.739904	0
2	30	74	0	19.7399	1	0	19.739904	0
1	32	94.5	0	19.7399	1	0	19.739904	0
1	21	75	0	19.7399	1	0	19.739904	0
2	33	75.7	0	19.7399	1	0	19.739904	0
1	43	71	0	19.7399	1	0	19.739904	0
2	47	96	0	19.7399	1	0	19.739904	0
2	42	101.5	0	19.74264	1	0	19.742641	0
2	52	93	0	19.74264	1	0	19.742641	0
2	72	70	0	19.74264	1	0	19.742641	0
2	25	113	0	19.74264	1	0	19.742641	0
1	28	74	0	19.74538	1	0	19.74538	0
1	36	96	0	19.74538	1	0	19.74538	0
1	24	80	0	19.74538	1	0	19.74538	0
1	33	84	0	19.74538	1	0	19.74538	0
1	20	72	0	19.74538	1	0	19.74538	0
1	29	94	0	19.75907	1	0	19.759069	0
1	33	87	0	19.75907	1	0	19.759069	0
1	23	73	0	19.75907	1	0	19.759069	0
1	25	78	0	19.75907	1	0	19.759069	0
1	26	80	0	19.76455	1	0	19.764545	0
1	39	96.5	0	19.76455	1	0	19.764545	0
1	25	68	0	19.76728	1	0	19.767282	0
1	42	84	0	19.76728	1	0	19.767282	0
1	29	74	0	19.76728	1	0	19.767282	0
1	29	99	0	19.7755	1	0	19.775496	0
1	52	88	0	19.7755	1	0	19.775496	0
1	34	86.5	0	19.77823	1	0	19.778234	0
2	48	89	0	19.77823	1	0	19.778234	0
1	52	87	0	19.77823	1	0	19.778234	0
1	44	100.5	0	19.78097	1	0	19.780972	0
1	31	81.5	0	19.78097	1	0	19.780972	0
1	30	80	0	19.78097	1	0	19.780972	0
1	28	84	0	19.78097	1	0	19.780972	0
1	26	85	0	19.78371	1	0	19.78371	0
1	35	86	0	19.78371	1	0	19.78371	0
1	30	74	0	19.78371	1	0	19.78371	0
1	27	96	0	19.78645	1	0	19.786448	0
1	37	86.5	0	19.78645	1	0	19.786448	0
1	26	95	0	19.78645	1	0	19.786448	0
1	35	80	0	19.78645	1	0	19.786448	0
2	37	83	0	19.80014	1	0	19.800137	0
1	25	115	0	19.80014	1	0	19.800137	0
1	56	84	0	19.80014	1	0	19.800137	0
1	41	138	0	19.80288	1	0	19.802876	0
1	52	83	0	19.80288	1	0	19.802876	0
1	62	95	0	19.81109	1	0	19.811089	0
2	26	95	0	19.81383	1	0	19.813826	0
2	55	96	0	19.83573	1	0	19.83573	0
2	43	99.5	0	19.83573	1	0	19.83573	0
2	43	86	0	19.83847	1	0	19.838467	0
2	36	78	0	19.84121	1	0	19.841206	0
2	35	72.5	0	19.84394	1	0	19.843943	0
1	60	93	0	19.85489	1	0	19.854895	0
2	28	63	0	19.85763	1	0	19.857632	0
1	35	79	0	19.86037	1	0	19.860369	0
1	24	86	0	19.86037	1	0	19.860369	0
1	39	79.3	0	19.86037	1	0	19.860369	0
2	41	94.3	0	19.86311	1	0	19.863108	0
2	47	74.5	0	19.86311	1	0	19.863108	0
